# Supplementary material for: Combined Medial Plate and Intramedullary Nailing for the Fixation of Extra-Articular Proximal Tibial Fractures: a Biomechanics Study
Source: Front Bioeng Biotechnol. 2022 Jun 30;10:859512. doi: 10.3389/fbioe.2022.859512 (PMC9280979; doi:10.3389/fbioe.2022.859512)
Supplement: Supplementary file 1 [file Table1.XLS]

## Sheet: 压缩刚度
IMN	M-IMN	L-IMN
1.58	0.9324	1.17
1.349	1.011	1.087
1.696	0.7111	1.027
2.449	0.7352	1.121
1.5	0.5311	1.37

## Sheet: 内侧应力
IMN	M-IMN	L-IMN
8.68	4.56	6.52
6.12	3.29	7.14
7.97	4.81	5.84
11.81	3.97	5.63
9.01	4.12	4.25

## Sheet: 外侧应力
IMN	M-IMN	L-IMN
7.49	4.21	8.93
11	5	8.87
11.7	5.58	8.35
11.37	4.73	7.81
9.41	5.69	6.95

## Sheet: 毁损
IMN	M-IMN	L-IMN
2960	3780	3783
3160	3920	3590
2710	4120	3240
